# Supplementary material for: Development of mobile technologies for the prevention of cervical cancer in Santiago, Chile study protocol: a randomized controlled trial
Source: BMC Cancer. 2017 Dec 13;17:847. doi: 10.1186/s12885-017-3870-8 (PMC5729241; doi:10.1186/s12885-017-3870-8)
Supplement: Additional file 1: — Focus group guides in English and Spanish. (ZIP 226 kb) [file 12885_2017_3870_MOESM1_ESM.zip]

Archive with 2 entries (2 files):
- Supplemental Material 1. Focus group guides - EnglishR2.docx
- Supplemental Material 2-Focus groups guides- SpanishR2.docx
